# Supplementary material for: Regulatory elements coordinating initiation of chromosome replication to the Escherichia coli cell cycle
Source: Proc Natl Acad Sci U S A. 2023 May 23;120(22):e2213795120. doi: 10.1073/pnas.2213795120 (PMC10235992; doi:10.1073/pnas.2213795120)
Supplement: Supplementary file 2 — Dataset S01 (XLSX) [file pnas.2213795120.sd01.xlsx]

## Sheet: Dataset S1
Figure/Table (F/T)	# cells	# births	# divisions	# initiations	# lineages	# dot distances	# correlation combos	Confiuration #	Chip size	Segmentation	Minimum cell track length (min)	Minimum parent cell track length (min)	Minimum daughter cell track length (min)	Minimum sister cell track length (min)	Number of repeats
F1B (succinate + AA)	NA	NA	NA	NA	1484	NA	NA	5	1000	Unet	10	5	5	5	NA
F1C (succinate + AA, DnaN)	39297	NA	NA	NA	NA	NA	NA	5	1000	Unet	10	5	5	NA	2
F1C (succinate + AA, SeqA)	36477	NA	NA	NA	NA	NA	NA	5	1000	Unet	10	5	5	NA	1
F1C (succinate + AA, DnaQ)	3731	NA	NA	NA	NA	NA	NA	5	1000	Unet	10	5	5	NA	1
F2A (acetate)	11389	NA	NA	NA	NA	NA	NA	5	875	Unet	40	20	20	NA	2
F2A (lactose)	23112	NA	NA	NA	NA	NA	NA	5	875	Unet	10	5	5	NA	1
F2A (lactose + low AA)	34728	NA	NA	NA	NA	NA	NA	5	1000	Unet	10	5	5	NA	3
F2A (succinate + AA)	39297	NA	NA	NA	NA	NA	NA	5	1000	Unet	10	5	5	NA	2
F2A (mannose + AA)	21092	NA	NA	NA	NA	NA	NA	5	1000	Unet	10	5	5	NA	2
F2A (gluconate + AA)	28670	NA	NA	NA	NA	NA	NA	5	1125	Unet	10	5	5	NA	1
F2A (glucose + AA)	14785	NA	NA	NA	NA	NA	NA	5	1250	Unet	10	5	5	NA	1
F2A (RDM)	11078	NA	NA	NA	NA	NA	NA	5	1250	Unet	6.67	3.33	3.33	NA	1
F2B	88624a	NA	NA	NA	NA	NA	NA	5	NA	Unet	NA	NA	NA	NA	NA
F3A (Pwt-dnaA)	8348	NA	NA	NA	NA	NA	NA	3	1000	POE	10	5	5	NA	10
F3A (PJ23106-dnaA)	7983	NA	NA	NA	NA	NA	NA	3	1000	POE	10	5	5	NA	12
F3B (Pwt-dnaA)	8348	NA	NA	3973	NA	NA	NA	3	1000	POE	10	5	5	5	10
F3B (PJ23106-dnaA)	7983	NA	NA	NA	NA	NA	NA	3	1000	POE	10	5	5	NA	12
F4A (-110–-20 min, 1 mM, rep. 1)	NA	1609	1609	NA	NA	NA	NA	5	1125	Unet	5	3	3	3	2
F4A (0–30 min, 1 mM, rep. 1)	NA	1128	4	NA	NA	NA	NA	5	1125	Unet	5	3	3	3	2
F4A (30–60 min, 1 mM, rep. 1)	NA	1364	241	NA	NA	NA	NA	5	1125	Unet	5	3	3	3	2
F4A (60–90 min, 1 mM, rep. 1)	NA	1562	1377	NA	NA	NA	NA	5	1125	Unet	5	3	3	3	2
F4A (90–120 min, 1 mM, rep. 1)	NA	1360	1491	NA	NA	NA	NA	5	1125	Unet	5	3	3	3	2
F4A (120–150 min, 1 mM, rep. 1)	NA	1355	1384	NA	NA	NA	NA	5	1125	Unet	5	3	3	3	2
F4A (150–180 min, 1 mM, rep. 1)	NA	1334	1397	NA	NA	NA	NA	5	1125	Unet	5	3	3	3	2
F4A (180–210 min, 1 mM, rep. 1)	NA	478	1361	NA	NA	NA	NA	5	1125	Unet	5	3	3	3	2
F4A (210–240 min, 1 mM, rep. 1)	NA	5	1331	NA	NA	NA	NA	5	1125	Unet	5	3	3	3	2
F4B (-110–-20 min, 1 mM, rep. 1)	NA	1063	1063	NA	NA	NA	NA	5	1125	Unet	5	3	3	3	2
F4B (30–60 min, 1 mM, rep. 1)	NA	1091	299	NA	NA	NA	NA	5	1125	Unet	5	3	3	3	2
F4C (PJ23106-dnaA)	NA	NA	NA	NA	103	NA	NA	5	1125	Unet	5	3	3	3	2
F4C (Plac-dnaA)	NA	NA	NA	NA	139	NA	NA	5	1125	Unet	5	3	3	3	2
F4D (PJ23106-dnaA)	NA	NA	NA	564	103	NA	NA	5	1125	Unet	5	3	3	3	2
F4D (Plac-dnaA)	NA	NA	NA	559	139	NA	NA	5	1125	Unet	5	3	3	3	2
F4EF (Plac-dnaA, -165 min, 1 mM, rep. 1)	NA	NA	NA	1165	NA	NA	NA	5	1125	Unet	5	3	3	3	2
F4EF (Plac-dnaA, -150 min, 1 mM, rep. 1)	NA	NA	NA	638	NA	NA	NA	5	1125	Unet	5	3	3	3	2
F4EF (Plac-dnaA, -120 min, 1 mM, rep. 1)	NA	NA	NA	898	NA	NA	NA	5	1125	Unet	5	3	3	3	2
F4EF (Plac-dnaA, -90 min, 1 mM, rep. 1)	NA	NA	NA	1024	NA	NA	NA	5	1125	Unet	5	3	3	3	2
F4EF (Plac-dnaA, -60 min, 1 mM, rep. 1)	NA	NA	NA	790	NA	NA	NA	5	1125	Unet	5	3	3	3	2
F4EF (Plac-dnaA, -30 min, 1 mM, rep. 1)	NA	NA	NA	804	NA	NA	NA	5	1125	Unet	5	3	3	3	2
F4EF (Plac-dnaA, 0 min, 1 mM, rep. 1)	NA	NA	NA	615	NA	NA	NA	5	1125	Unet	5	3	3	3	2
F4EF (Plac-dnaA, 30 min, 1 mM, rep. 1)	NA	NA	NA	396	NA	NA	NA	5	1125	Unet	5	3	3	3	2
F4EF (Plac-dnaA, 60 min, 1 mM, rep. 1)	NA	NA	NA	57	NA	NA	NA	5	1125	Unet	5	3	3	3	2
F4EF (Plac-dnaA, -105 min, 75 µM, rep. 1)	NA	NA	NA	792	NA	NA	NA	5	1000	Unet	5	3	3	3	2
F4EF (Plac-dnaA, -90 min, 75 µM, rep. 1)	NA	NA	NA	350	NA	NA	NA	5	1000	Unet	5	3	3	3	2
F4EF (Plac-dnaA, -60 min, 75 µM, rep. 1)	NA	NA	NA	476	NA	NA	NA	5	1000	Unet	5	3	3	3	2
F4EF (Plac-dnaA, -30 min, 75 µM, rep. 1)	NA	NA	NA	545	NA	NA	NA	5	1000	Unet	5	3	3	3	2
F4EF (Plac-dnaA, 0 min, 75 µM, rep. 1)	NA	NA	NA	425	NA	NA	NA	5	1000	Unet	5	3	3	3	2
F4EF (Plac-dnaA, 30 min, 75 µM, rep. 1)	NA	NA	NA	367	NA	NA	NA	5	1000	Unet	5	3	3	3	2
F4EF (Plac-dnaA, 60 min, 75 µM, rep. 1)	NA	NA	NA	247	NA	NA	NA	5	1000	Unet	5	3	3	3	2
F4EF (Plac-dnaA, -45 min, 65 µM, rep. 1)	NA	NA	NA	496	NA	NA	NA	5	1125	Unet	5	3	3	3	2
F4EF (Plac-dnaA, -30 min, 65 µM, rep. 1)	NA	NA	NA	365	NA	NA	NA	5	1125	Unet	5	3	3	3	2
F4EF (Plac-dnaA, 0 min, 65 µM, rep. 1)	NA	NA	NA	413	NA	NA	NA	5	1125	Unet	5	3	3	3	2
F4EF (Plac-dnaA, 30 min, 65 µM, rep. 1)	NA	NA	NA	375	NA	NA	NA	5	1125	Unet	5	3	3	3	2
F4EF (Plac-dnaA, 60 min, 65 µM, rep. 1)	NA	NA	NA	337	NA	NA	NA	5	1125	Unet	5	3	3	3	2
F4EF (Plac-dnaA, 90 min, 65 µM, rep. 1)	NA	NA	NA	304	NA	NA	NA	5	1125	Unet	5	3	3	3	2
F4EF (Plac-dnaA, -165 min, 1 mM, rep. 2)	NA	NA	NA	721	NA	NA	NA	5	1000	Unet	5	3	3	3	2
F4EF (Plac-dnaA, -150 min, 1 mM, rep. 2)	NA	NA	NA	218	NA	NA	NA	5	1000	Unet	5	3	3	3	2
F4EF (Plac-dnaA, -120 min, 1 mM, rep. 2)	NA	NA	NA	412	NA	NA	NA	5	1000	Unet	5	3	3	3	2
F4EF (Plac-dnaA, -90 min, 1 mM, rep. 2)	NA	NA	NA	463	NA	NA	NA	5	1000	Unet	5	3	3	3	2
F4EF (Plac-dnaA, -60 min, 1 mM, rep. 2)	NA	NA	NA	432	NA	NA	NA	5	1000	Unet	5	3	3	3	2
F4EF (Plac-dnaA, -30 min, 1 mM, rep. 2)	NA	NA	NA	488	NA	NA	NA	5	1000	Unet	5	3	3	3	2
F4EF (Plac-dnaA, 0 min, 1 mM, rep. 2)	NA	NA	NA	452	NA	NA	NA	5	1000	Unet	5	3	3	3	2
F4EF (Plac-dnaA, 30 min, 1 mM, rep. 2)	NA	NA	NA	221	NA	NA	NA	5	1000	Unet	5	3	3	3	2
F4EF (Plac-dnaA, 60 min, 1 mM, rep. 2)	NA	NA	NA	37	NA	NA	NA	5	1000	Unet	5	3	3	3	2
F4EF (Plac-dnaA, -45 min, 75 µM, rep. 2)	NA	NA	NA	95	NA	NA	NA	5	1125	Unet	5	3	3	3	2
F4EF (Plac-dnaA, -30 min, 75 µM, rep. 2)	NA	NA	NA	52	NA	NA	NA	5	1125	Unet	5	3	3	3	2
F4EF (Plac-dnaA, 0 min, 75 µM, rep. 2)	NA	NA	NA	66	NA	NA	NA	5	1125	Unet	5	3	3	3	2
F4EF (Plac-dnaA, 30 min, 75 µM, rep. 2)	NA	NA	NA	68	NA	NA	NA	5	1125	Unet	5	3	3	3	2
F4EF (Plac-dnaA, 60 min, 75 µM, rep. 2)	NA	NA	NA	55	NA	NA	NA	5	1125	Unet	5	3	3	3	2
F4EF (Plac-dnaA, 90 min, 75 µM, rep. 2)	NA	NA	NA	71	NA	NA	NA	5	1125	Unet	5	3	3	3	2
F4EF (Plac-dnaA, -45 min, 65 µM, rep. 2)	NA	NA	NA	509	NA	NA	NA	5	1000	Unet	5	3	3	3	3
F4EF (Plac-dnaA, -30 min, 65 µM, rep. 2)	NA	NA	NA	179	NA	NA	NA	5	1125	Unet	5	3	3	3	2
F4EF (Plac-dnaA, 0 min, 65 µM, rep. 2)	NA	NA	NA	171	NA	NA	NA	5	1125	Unet	5	3	3	3	2
F4EF (Plac-dnaA, 30 min, 65 µM, rep. 2)	NA	NA	NA	202	NA	NA	NA	5	1125	Unet	5	3	3	3	2
F4EF (Plac-dnaA, 60 min, 65 µM, rep. 2)	NA	NA	NA	146	NA	NA	NA	5	1125	Unet	5	3	3	3	2
F4EF (Plac-dnaA, 90 min, 65 µM, rep. 2)	NA	NA	NA	138	NA	NA	NA	5	1125	Unet	5	3	3	3	2
F4E (PJ23106-dnaA, -165 min, 1 mM, rep. 1)	NA	NA	NA	933	NA	NA	NA	5	1125	Unet	5	3	3	3	2
F4E (PJ23106-dnaA, -150 min, 1 mM, rep. 1)	NA	NA	NA	573	NA	NA	NA	5	1125	Unet	5	3	3	3	2
F4E (PJ23106-dnaA, -120 min, 1 mM, rep. 1)	NA	NA	NA	751	NA	NA	NA	5	1125	Unet	5	3	3	3	2
F4E (PJ23106-dnaA, -90 min, 1 mM, rep. 1)	NA	NA	NA	920	NA	NA	NA	5	1125	Unet	5	3	3	3	2
F4E (PJ23106-dnaA, -60 min, 1 mM, rep. 1)	NA	NA	NA	801	NA	NA	NA	5	1125	Unet	5	3	3	3	2
F4E (PJ23106-dnaA, -30 min, 1 mM, rep. 1)	NA	NA	NA	750	NA	NA	NA	5	1125	Unet	5	3	3	3	2
F4E (PJ23106-dnaA, 0 min, 1 mM, rep. 1)	NA	NA	NA	716	NA	NA	NA	5	1125	Unet	5	3	3	3	2
F4E (PJ23106-dnaA, 30 min, 1 mM, rep. 1)	NA	NA	NA	531	NA	NA	NA	5	1125	Unet	5	3	3	3	2
F4E (PJ23106-dnaA, 60 min, 1 mM, rep. 1)	NA	NA	NA	110	NA	NA	NA	5	1125	Unet	5	3	3	3	2
F4E (PJ23106-dnaA, -105 min, 75 µM, rep. 1)	NA	NA	NA	758	NA	NA	NA	5	1000	Unet	5	3	3	3	2
F4E (PJ23106-dnaA, -90 min, 75 µM, rep. 1)	NA	NA	NA	330	NA	NA	NA	5	1000	Unet	5	3	3	3	2
F4E (PJ23106-dnaA, -60 min, 75 µM, rep. 1)	NA	NA	NA	529	NA	NA	NA	5	1000	Unet	5	3	3	3	2
F4E (PJ23106-dnaA, -30 min, 75 µM, rep. 1)	NA	NA	NA	583	NA	NA	NA	5	1000	Unet	5	3	3	3	2
F4E (PJ23106-dnaA, 0 min, 75 µM, rep. 1)	NA	NA	NA	615	NA	NA	NA	5	1000	Unet	5	3	3	3	2
F4E (PJ23106-dnaA, 30 min, 75 µM, rep. 1)	NA	NA	NA	597	NA	NA	NA	5	1000	Unet	5	3	3	3	2
F4E (PJ23106-dnaA, 60 min, 75 µM, rep. 1)	NA	NA	NA	561	NA	NA	NA	5	1000	Unet	5	3	3	3	2
F4E (PJ23106-dnaA, -45 min, 65 µM, rep. 1)	NA	NA	NA	1505	NA	NA	NA	5	1125	Unet	5	3	3	3	2
F4E (PJ23106-dnaA, -30 min, 65 µM, rep. 1)	NA	NA	NA	498	NA	NA	NA	5	1125	Unet	5	3	3	3	2
F4E (PJ23106-dnaA, 0 min, 65 µM, rep. 1)	NA	NA	NA	777	NA	NA	NA	5	1125	Unet	5	3	3	3	2
F4E (PJ23106-dnaA, 30 min, 65 µM, rep. 1)	NA	NA	NA	820	NA	NA	NA	5	1125	Unet	5	3	3	3	2
F4E (PJ23106-dnaA, 60 min, 65 µM, rep. 1)	NA	NA	NA	772	NA	NA	NA	5	1125	Unet	5	3	3	3	2
F4E (PJ23106-dnaA, 90 min, 65 µM, rep. 1)	NA	NA	NA	773	NA	NA	NA	5	1125	Unet	5	3	3	3	2
F4E (PJ23106-dnaA, -165 min, 1 mM, rep. 2)	NA	NA	NA	841	NA	NA	NA	5	1000	Unet	5	3	3	3	2
F4E (PJ23106-dnaA, -150 min, 1 mM, rep. 2)	NA	NA	NA	207	NA	NA	NA	5	1000	Unet	5	3	3	3	2
F4E (PJ23106-dnaA, -120 min, 1 mM, rep. 2)	NA	NA	NA	343	NA	NA	NA	5	1000	Unet	5	3	3	3	2
F4E (PJ23106-dnaA, -90 min, 1 mM, rep. 2)	NA	NA	NA	416	NA	NA	NA	5	1000	Unet	5	3	3	3	2
F4E (PJ23106-dnaA, -60 min, 1 mM, rep. 2)	NA	NA	NA	378	NA	NA	NA	5	1000	Unet	5	3	3	3	2
F4E (PJ23106-dnaA, -30 min, 1 mM, rep. 2)	NA	NA	NA	351	NA	NA	NA	5	1000	Unet	5	3	3	3	2
F4E (PJ23106-dnaA, 0 min, 1 mM, rep. 2)	NA	NA	NA	433	NA	NA	NA	5	1000	Unet	5	3	3	3	2
F4E (PJ23106-dnaA, 30 min, 1 mM, rep. 2)	NA	NA	NA	348	NA	NA	NA	5	1000	Unet	5	3	3	3	2
F4E (PJ23106-dnaA, 60 min, 1 mM, rep. 2)	NA	NA	NA	90	NA	NA	NA	5	1000	Unet	5	3	3	3	2
F4E (PJ23106-dnaA, -45 min, 75 µM, rep. 2)	NA	NA	NA	212	NA	NA	NA	5	1125	Unet	5	3	3	3	2
F4E (PJ23106-dnaA, -30 min, 75 µM, rep. 2)	NA	NA	NA	59	NA	NA	NA	5	1125	Unet	5	3	3	3	2
F4E (PJ23106-dnaA, 0 min, 75 µM, rep. 2)	NA	NA	NA	94	NA	NA	NA	5	1125	Unet	5	3	3	3	2
F4E (PJ23106-dnaA, 30 min, 75 µM, rep. 2)	NA	NA	NA	100	NA	NA	NA	5	1125	Unet	5	3	3	3	2
F4E (PJ23106-dnaA, 60 min, 75 µM, rep. 2)	NA	NA	NA	87	NA	NA	NA	5	1125	Unet	5	3	3	3	2
F4E (PJ23106-dnaA, 90 min, 75 µM, rep. 2)	NA	NA	NA	93	NA	NA	NA	5	1125	Unet	5	3	3	3	2
F4E (PJ23106-dnaA, -45 min, 65 µM, rep. 2)	NA	NA	NA	770	NA	NA	NA	5	1000	Unet	5	3	3	3	3
F4E (PJ23106-dnaA, -30 min, 65 µM, rep. 2)	NA	NA	NA	230	NA	NA	NA	5	1125	Unet	5	3	3	3	2
F4E (PJ23106-dnaA, 0 min, 65 µM, rep. 2)	NA	NA	NA	366	NA	NA	NA	5	1125	Unet	5	3	3	3	2
F4E (PJ23106-dnaA, 30 min, 65 µM, rep. 2)	NA	NA	NA	329	NA	NA	NA	5	1125	Unet	5	3	3	3	2
F4E (PJ23106-dnaA, 60 min, 65 µM, rep. 2)	NA	NA	NA	297	NA	NA	NA	5	1125	Unet	5	3	3	3	2
F4E (PJ23106-dnaA, 90 min, 65 µM, rep. 2)	NA	NA	NA	254	NA	NA	NA	5	1125	Unet	5	3	3	3	2
F5A (succinate + AA Pwt-dnaA)	NA	16031	16031	NA	NA	NA	NA	2	1125	Unet	10	5	5	NA	10
F5A (succinate + AA Δhda)	NA	14391	14391	NA	NA	NA	NA	2	1125	Unet	10	5	5	NA	3
F5A (0.5× LB Pwt-dnaA)	NA	3479	3479	NA	NA	NA	NA	2	1125	Unet	2.5	1.5	1.5	NA	1
F5A (0.5× LB Δhda)	NA	352	550	NA	NA	NA	NA	2	1125	Unet	2.5	1.5	1.5	NA	2
F5A (RDM Pwt-dnaA)	NA	3146	3093	NA	NA	NA	NA	2	1125	Unet	2.5	1.5	1.5	NA	1
F5A (RDM Δhda)	NA	900	1203	NA	NA	NA	NA	2	1125	Unet	2.5	1.5	1.5	NA	1
F5C (acetate)	NA	NA	NA	NA	NA	NA	826	5	875	Unet	40	40	4	20	2
F5C (lactose)	NA	NA	NA	NA	NA	NA	367	5	875	Unet	10	10	1	5	1
F5C (lactose + low AA)	NA	NA	NA	NA	NA	NA	692	5	1000	Unet	10	10	1	5	3
F5C (succinate + AA)	NA	NA	NA	NA	NA	NA	1659	5	1000	Unet	10	10	1	5	2
F5C (mannose + AA)	NA	NA	NA	NA	NA	NA	683	5	1000	Unet	10	10	1	5	2
F5C (acetate, repeat)	NA	NA	NA	NA	NA	NA	604	5	875	Unet	40	40	4	20	2
F5C (lactose + low AA, repeat)	NA	NA	NA	NA	NA	NA	310	5	1000	Unet	10	10	1	5	3
F5C (succinate + AA, repeat)	NA	NA	NA	NA	NA	NA	446	5	1000	Unet	10	10	2	5	2
F5C (mannose + AA, repeat)	NA	NA	NA	NA	NA	NA	495	5	1000	Unet	10	10	2	5	2
F6A (Pwt-dnaA)	8348	NA	NA	NA	NA	NA	NA	3	1000	POE	10	5	5	NA	10
F6A (PJ23106-dnaA)	7983	NA	NA	NA	NA	NA	NA	3	1000	POE	10	5	5	NA	12
F6A (PJ23106-dnaA ΔDARS1)	4209	NA	NA	NA	NA	NA	NA	3	1000	POE	10	5	5	NA	1
F6A (PJ23106-dnaA ΔDARS2)	6168	NA	NA	NA	NA	NA	NA	1	1000	POE	10	5	5	NA	1
F6A (PJ23106-dnaA ΔdatA)	8087	NA	NA	NA	NA	NA	NA	1	1000	POE	10	5	5	NA	1
F6A (PJ23106-dnaA ΔDARS1 ΔDARS2)	6385	NA	NA	NA	NA	NA	NA	3	1000	POE	10	5	5	NA	1
F6A (PJ23106-dnaA ΔDARS1 ΔdatA)	4623	NA	NA	NA	NA	NA	NA	2	1000	POE	10	5	5	NA	1
F6A (PJ23106-dnaA ΔDARS2 ΔdatA)	8217	NA	NA	NA	NA	NA	NA	3	1000	POE	10	5	5	NA	2
F6A (PJ23106-dnaA ΔDARS1 ΔDARS2 ΔdatA)	7792	NA	NA	NA	NA	NA	NA	1	1000	POE	10	5	5	NA	1
F6B (-106–-16 min)	NA	1647	1647	NA	NA	NA	NA	5	1125	Unet	5	3	3	3	2
F6B (0–30 min)	NA	1276	7	NA	NA	NA	NA	5	1125	Unet	5	3	3	3	2
F6B (30–60 min)	NA	1497	416	NA	NA	NA	NA	5	1125	Unet	5	3	3	3	2
F6B (60–90 min)	NA	1514	1408	NA	NA	NA	NA	5	1125	Unet	5	3	3	3	2
F6B (90–120 min)	NA	1582	1491	NA	NA	NA	NA	5	1125	Unet	5	3	3	3	2
F6B (120–150 min)	NA	1231	1373	NA	NA	NA	NA	5	1125	Unet	5	3	3	3	2
F6B (150–180 min)	NA	459	1409	NA	NA	NA	NA	5	1125	Unet	5	3	3	3	2
F6B (180–210 min)	NA	22	859	NA	NA	NA	NA	5	1125	Unet	5	3	3	3	2
F6C (-106–-16 min)	NA	1349	1439	NA	NA	NA	NA	5	1125	Unet	5	3	3	3	2
F6C (60–90 min)	NA	917	929	NA	NA	NA	NA	5	1125	Unet	5	3	3	3	2
F6D (PJ23106-dnaA)	NA	NA	NA	NA	70	NA	NA	5	1125	Unet	5	3	3	3	2
F6D (Plac-dnaA ΔDARS1 ΔDARS2 ΔdatA)	NA	NA	NA	NA	254	NA	NA	5	1125	Unet	5	3	3	3	2
F6E (PJ23106-dnaA)	NA	NA	NA	367	70	NA	NA	5	1125	Unet	5	3	3	3	2
F6E (Plac-dnaA ΔDARS1 ΔDARS2 ΔdatA)	NA	NA	NA	874	254	NA	NA	5	1125	Unet	5	3	3	3	2
F6F (-106–-16 min, 1 mM, rep 1)	NA	NA	NA	1340	NA	NA	NA	5	1125	Unet	5	3	3	3	2
F6F (0–30 min, 1 mM, rep 1)	NA	NA	NA	564	NA	NA	NA	5	1125	Unet	5	3	3	3	2
F6F (30–60 min, 1 mM, rep 1)	NA	NA	NA	713	NA	NA	NA	5	1125	Unet	5	3	3	3	2
F6F (60–90 min, 1 mM, rep 1)	NA	NA	NA	1053	NA	NA	NA	5	1125	Unet	5	3	3	3	2
F6F (90–120 min, 1 mM, rep 1)	NA	NA	NA	636	NA	NA	NA	5	1125	Unet	5	3	3	3	2
F6F (120–150 min, 1 mM, rep 1)	NA	NA	NA	442	NA	NA	NA	5	1125	Unet	5	3	3	3	2
F6F (150–180 min, 1 mM, rep 1)	NA	NA	NA	284	NA	NA	NA	5	1125	Unet	5	3	3	3	2
F6F (-107–-17 min, 1 mM, rep 2)	NA	NA	NA	198	NA	NA	NA	5	1000	Unet	5	3	3	3	2
F6F (0–30 min, 1 mM, rep 2)	NA	NA	NA	92	NA	NA	NA	5	1000	Unet	5	3	3	3	2
F6F (30–60 min, 1 mM, rep 2)	NA	NA	NA	232	NA	NA	NA	5	1000	Unet	5	3	3	3	2
F6F (60–90 min, 1 mM, rep 2)	NA	NA	NA	305	NA	NA	NA	5	1000	Unet	5	3	3	3	2
F6F (90–120 min, 1 mM, rep 2)	NA	NA	NA	306	NA	NA	NA	5	1000	Unet	5	3	3	3	2
F6F (120–150 min, 1 mM, rep 2)	NA	NA	NA	223	NA	NA	NA	5	1000	Unet	5	3	3	3	2
F6F (150–180 min, 1 mM, rep 2)	NA	NA	NA	142	NA	NA	NA	5	1000	Unet	5	3	3	3	2
F6G (PJ23106-dnaA 100 µM)	12415	NA	NA	NA	NA	NA	NA	5	1000	Unet	10	5	5	5	1
F6G (Plac-dnaA ΔDARS1 ΔDARS2 ΔdatA 100 µM)	14723	NA	NA	NA	NA	NA	NA	5	1000	Unet	10	5	5	5	1
FS1A (30 °C)	39297	NA	NA	NA	NA	NA	NA	5	1000	Unet	10	5	5	NA	2
FS1A (37 °C)	8289	NA	NA	NA	NA	NA	NA	2	1000	POE	10	5	5	NA	1
FS1B (oriC)	6202	NA	NA	NA	NA	NA	NA	1	1000	POE	10	5	5	NA	1
FS1B (oriC ΔDARS1)	3725	NA	NA	NA	NA	NA	NA	1	1000	POE	10	5	5	NA	1
FS3C (-260–-170 min, 1 mM IPTG)	NA	1609	1609	NA	NA	NA	NA	5	1125	Unet	5	3	3	3	2
FS3C (-150–-120 min, 1 mM IPTG)	NA	1128	4	NA	NA	NA	NA	5	1125	Unet	5	3	3	3	2
FS3C (-120–-90 min, 1 mM IPTG)	NA	1364	241	NA	NA	NA	NA	5	1125	Unet	5	3	3	3	2
FS3C (-90–-60 min, 1 mM IPTG)	NA	1562	1377	NA	NA	NA	NA	5	1125	Unet	5	3	3	3	2
FS3C (-60–-30 min, 1 mM IPTG)	NA	1360	1491	NA	NA	NA	NA	5	1125	Unet	5	3	3	3	2
FS3C (-30–0 min, 1 mM IPTG)	NA	1355	1384	NA	NA	NA	NA	5	1125	Unet	5	3	3	3	2
FS3C (0–30 min, 1 mM IPTG)	NA	1334	1397	NA	NA	NA	NA	5	1125	Unet	5	3	3	3	2
FS3C (30–60 min, 1 mM IPTG)	NA	478	1361	NA	NA	NA	NA	5	1125	Unet	5	3	3	3	2
FS3C (60–90 min, 1 mM IPTG)	NA	5	1331	NA	NA	NA	NA	5	1125	Unet	5	3	3	3	2
FS3C (-207–-117 min, 75 µM IPTG)	NA	991	991	NA	NA	NA	NA	5	1000	Unet	5	3	3	3	2
FS3C (-90–-60 min, 75 µM IPTG)	NA	706	0	NA	NA	NA	NA	5	1000	Unet	5	3	3	3	2
FS3C (-60–-30 min, 75 µM IPTG)	NA	823	275	NA	NA	NA	NA	5	1000	Unet	5	3	3	3	2
FS3C (-30–0 min, 75 µM IPTG)	NA	861	827	NA	NA	NA	NA	5	1000	Unet	5	3	3	3	2
FS3C (0–30 min, 75 µM IPTG)	NA	736	799	NA	NA	NA	NA	5	1000	Unet	5	3	3	3	2
FS3C (30–60 min, 75 µM IPTG)	NA	717	724	NA	NA	NA	NA	5	1000	Unet	5	3	3	3	2
FS3C (60–90 min, 75 µM IPTG)	NA	452	676	NA	NA	NA	NA	5	1000	Unet	5	3	3	3	2
FS3C (-135–45 min, 65 µM IPTG)	NA	1001	1001	NA	NA	NA	NA	5	1125	Unet	5	3	3	3	2
FS3C (-30–0 min, 65 µM IPTG)	NA	1031	42	NA	NA	NA	NA	5	1125	Unet	5	3	3	3	2
FS3C (0–30 min, 65 µM IPTG)	NA	1055	364	NA	NA	NA	NA	5	1125	Unet	5	3	3	3	2
FS3C (30–60 min, 65 µM IPTG)	NA	863	1047	NA	NA	NA	NA	5	1125	Unet	5	3	3	3	2
FS3C (60–90 min, 65 µM IPTG)	NA	535	988	NA	NA	NA	NA	5	1125	Unet	5	3	3	3	2
FS4A (Pwt-dnaA; 0–80 min, LB)	NA	2168	808	NA	NA	NA	NA	2	1000	Unet	2.5	1.5	1.5	NA	2
FS4A (Pwt-dnaA; 80–160 min, LB)	NA	3481	3430	NA	NA	NA	NA	2	1000	Unet	2.5	1.5	1.5	NA	2
FS4A (Pwt-dnaA; 160–240 min, LB)	NA	3479	3479	NA	NA	NA	NA	2	1000	Unet	2.5	1.5	1.5	NA	2
FS4A (Pwt-dnaA; 240–320 min, LB)	NA	3421	3368	NA	NA	NA	NA	2	1000	Unet	2.5	1.5	1.5	NA	2
FS4A (Pwt-dnaA; 320–400 min, LB)	NA	3575	3580	NA	NA	NA	NA	2	1000	Unet	2.5	1.5	1.5	NA	2
FS4A (Pwt-dnaA; 400–480 min, LB)	NA	1864	3323	NA	NA	NA	NA	2	1000	Unet	2.5	1.5	1.5	NA	2
FS4A (Δhda; 0–80 min, LB)	NA	1263	520	NA	NA	NA	NA	2	1000	Unet	2.5	1.5	1.5	NA	2
FS4A (Δhda; 80–160 min, LB)	NA	759	1100	NA	NA	NA	NA	2	1000	Unet	2.5	1.5	1.5	NA	2
FS4A (Δhda; 160–240 min, LB)	NA	352	550	NA	NA	NA	NA	2	1000	Unet	2.5	1.5	1.5	NA	2
FS4A (Δhda; 240–320 min, LB)	NA	177	253	NA	NA	NA	NA	2	1000	Unet	2.5	1.5	1.5	NA	2
FS4A (Δhda; 320–400 min, LB)	NA	163	190	NA	NA	NA	NA	2	1000	Unet	2.5	1.5	1.5	NA	2
FS4A (Δhda; 400–480 min, LB)	NA	78	179	NA	NA	NA	NA	2	1000	Unet	2.5	1.5	1.5	NA	2
FS4B (Pwt-dnaA; 0–80 min, RDM)	NA	1968	666	NA	NA	NA	NA	2	1000	Unet	2.5	1.5	1.5	NA	1
FS4B (Pwt-dnaA; 80–160 min, RDM)	NA	2627	2630	NA	NA	NA	NA	2	1000	Unet	2.5	1.5	1.5	NA	1
FS4B (Pwt-dnaA; 160–240 min, RDM)	NA	3146	3093	NA	NA	NA	NA	2	1000	Unet	2.5	1.5	1.5	NA	1
FS4B (Pwt-dnaA; 240–320 min, RDM)	NA	3069	3069	NA	NA	NA	NA	2	1000	Unet	2.5	1.5	1.5	NA	1
FS4B (Pwt-dnaA; 320–400 min, RDM)	NA	3067	3078	NA	NA	NA	NA	2	1000	Unet	2.5	1.5	1.5	NA	1
FS4B (Pwt-dnaA; 400–480 min, RDM)	NA	3065	3063	NA	NA	NA	NA	2	1000	Unet	2.5	1.5	1.5	NA	1
FS4B (Pwt-dnaA; 480–560 min, RDM)	NA	3116	3093	NA	NA	NA	NA	2	1000	Unet	2.5	1.5	1.5	NA	1
FS4B (Pwt-dnaA; 560–640 min, RDM)	NA	3060	3057	NA	NA	NA	NA	2	1000	Unet	2.5	1.5	1.5	NA	1
FS4B (Pwt-dnaA; 640–720 min, RDM)	NA	1636	3005	NA	NA	NA	NA	2	1000	Unet	2.5	1.5	1.5	NA	1
FS4B (Δhda; 0–80 min, RDM)	NA	1931	766	NA	NA	NA	NA	2	1000	Unet	2.5	1.5	1.5	NA	1
FS4B (Δhda; 80–160 min, RDM)	NA	1209	1569	NA	NA	NA	NA	2	1000	Unet	2.5	1.5	1.5	NA	1
FS4B (Δhda; 160–240 min, RDM)	NA	900	1203	NA	NA	NA	NA	2	1000	Unet	2.5	1.5	1.5	NA	1
FS4B (Δhda; 240–320 min, RDM)	NA	513	727	NA	NA	NA	NA	2	1000	Unet	2.5	1.5	1.5	NA	1
FS4B (Δhda; 320–400 min, RDM)	NA	313	404	NA	NA	NA	NA	2	1000	Unet	2.5	1.5	1.5	NA	1
FS4B (Δhda; 400–480 min, RDM)	NA	285	298	NA	NA	NA	NA	2	1000	Unet	2.5	1.5	1.5	NA	1
FS4B (Δhda; 480–560 min, RDM)	NA	231	252	NA	NA	NA	NA	2	1000	Unet	2.5	1.5	1.5	NA	1
FS4B (Δhda; 560–640 min, RDM)	NA	164	209	NA	NA	NA	NA	2	1000	Unet	2.5	1.5	1.5	NA	1
FS4B (Δhda; 640–720 min, RDM)	NA	57	175	NA	NA	NA	NA	2	1000	Unet	2.5	1.5	1.5	NA	1
FS5 (acetate)	11389	NA	NA	NA	NA	NA	NA	5	875	Unet	40	20	20	NA	2
FS5 (lactose)	23112	NA	NA	NA	NA	NA	NA	5	875	Unet	10	5	5	NA	1
FS5 (lactose + low AA)	34728	NA	NA	NA	NA	NA	NA	5	1000	Unet	10	5	5	NA	3
FS5 (succinate + AA)	39297	NA	NA	NA	NA	NA	NA	5	1000	Unet	10	5	5	NA	2
FS5 (mannose + AA)	21092	NA	NA	NA	NA	NA	NA	5	1000	Unet	10	5	5	NA	2
FS5 (gluconate + AA)	28670	NA	NA	NA	NA	NA	NA	5	1125	Unet	10	5	5	NA	1
FS5 (glucose + AA)	14785	NA	NA	NA	NA	NA	NA	5	1250	Unet	10	5	5	NA	1
FS5 (RDM)	11078	NA	NA	NA	NA	NA	NA	5	1250	Unet	6.67	3.33	3.33	NA	1
FS6A (lactose + low AA)	5955	NA	NA	NA	NA	59498	NA	4	1000	Unet	40	10	3	3	1
FS6B (mannose + AA)	8638	NA	NA	NA	NA	31524	NA	4	1000	Unet	40	10	3	3	1
FS8A (Pwt-dnaA; nr 1 from left)	8348	NA	NA	NA	NA	NA	NA	3	1000	POE	10	5	5	NA	10
FS8A (Pwt-dnaA; nr 2 from left)	7759	NA	NA	NA	NA	NA	NA	2	1000	POE	10	5	5	NA	10
FS8A (Pwt-dnaA; nr 3 from left)	6066	NA	NA	NA	NA	NA	NA	1	1000	POE	10	5	5	NA	10
FS8A (Pwt-dnaA; nr 4 from left)	7212	NA	NA	NA	NA	NA	NA	1	1000	POE	10	5	5	NA	10
FS8A (Pwt-dnaA; nr 5 from left)	7924	NA	NA	NA	NA	NA	NA	1	1000	POE	10	5	5	NA	10
FS8A (PJ23106-dnaA; nr 6 from left)	7983	NA	NA	NA	NA	NA	NA	3	1000	POE	10	5	5	NA	12
FS8A (PJ23106-dnaA; nr 7 from left)	4186	NA	NA	NA	NA	NA	NA	3	1000	POE	10	5	5	NA	12
FS8A (PJ23106-dnaA; nr 8 from left)	7495	NA	NA	NA	NA	NA	NA	1	1000	POE	10	5	5	NA	12
FS8A (PJ23106-dnaA; nr 9 from left)	8110	NA	NA	NA	NA	NA	NA	1	1000	POE	10	5	5	NA	12
FS8A (PJ23106-dnaA; nr 10 from left)	8556	NA	NA	NA	NA	NA	NA	3	1000	POE	10	5	5	NA	12
FS8A (PJ23106-dnaA; nr 11 from left)	5471	NA	NA	NA	NA	NA	NA	2	1000	POE	10	5	5	NA	12
FS8A (PJ23106-dnaA; nr 12 from left)	8900	NA	NA	NA	NA	NA	NA	3	1000	POE	10	5	5	NA	12
FS8A (PJ23106-dnaA; nr 13 from left)	8384	NA	NA	NA	NA	NA	NA	1	1000	POE	10	5	5	NA	12
FS8A (PJ23106-dnaA; nr 14 from left)	10198	NA	NA	NA	NA	NA	NA	3	1000	POE	10	5	5	NA	12
FS8A (PJ23106-dnaA; nr 15 from left)	9154	NA	NA	NA	NA	NA	NA	1	1000	POE	10	5	5	NA	12
FS8A (PJ23106-dnaA)	7983	NA	NA	NA	NA	NA	NA	3	1000	POE	10	5	5	NA	12
FS8A (Pwt-dnaA ΔDARS1)	6761	NA	NA	NA	NA	NA	NA	2	1000	POE	10	5	5	NA	1
FS8A (Pwt-dnaA ΔDARS2)	5189	NA	NA	NA	NA	NA	NA	1	1000	POE	10	5	5	NA	1
FS8A (Pwt-dnaA ΔdatA)	6734	NA	NA	NA	NA	NA	NA	1	1000	POE	10	5	5	NA	1
FS8A (Pwt-dnaA ΔDARS1 ΔDARS2 ΔdatA)	4474	NA	NA	NA	NA	NA	NA	1	1000	POE	10	5	5	NA	1
FS8A (Pwt-dnaA)	8348	NA	NA	NA	NA	NA	NA	3	1000	POE	10	5	5	NA	10
FS8A (PJ23106-dnaA ΔDARS1)	4209	NA	NA	NA	NA	NA	NA	3	1000	POE	10	5	5	NA	1
FS8A (PJ23106-dnaA ΔDARS2)	6168	NA	NA	NA	NA	NA	NA	1	1000	POE	10	5	5	NA	1
FS8A (PJ23106-dnaA ΔdatA)	8087	NA	NA	NA	NA	NA	NA	1	1000	POE	10	5	5	NA	1
FS8A (PJ23106-dnaA ΔDARS1 ΔDARS2)	6385	NA	NA	NA	NA	NA	NA	3	1000	POE	10	5	5	NA	1
FS8A (PJ23106-dnaA ΔDARS1 ΔdatA)	4623	NA	NA	NA	NA	NA	NA	2	1000	POE	10	5	5	NA	1
FS8A (PJ23106-dnaA ΔDARS2 ΔdatA)	8217	NA	NA	NA	NA	NA	NA	3	1000	POE	10	5	5	NA	1
FS8A (PJ23106-dnaA ΔDARS1 ΔDARS2 ΔdatA)	6099	NA	NA	NA	NA	NA	NA	1	1000	POE	10	5	5	NA	1
FS8A (PJ23106-dnaA ΔdiaA)	6986	NA	NA	NA	NA	NA	NA	3	1000	POE	10	5	5	NA	1
FS8A (PJ23106-dnaA ΔdiaA ΔDARS2 ΔdatA)	7792	NA	NA	NA	NA	NA	NA	1	1000	POE	10	5	5	NA	1
FS8BC (Pwt-dnaA; nr 1 from left)	8348	NA	NA	3973	NA	NA	NA	3	1000	POE	10	5	5	5	10
FS8BC (Pwt-dnaA; nr 2 from left)	7759	NA	NA	3356	NA	NA	NA	2	1000	POE	10	5	5	5	10
FS8BC (Pwt-dnaA; nr 3 from left)	6066	NA	NA	1950	NA	NA	NA	1	1000	POE	10	5	5	5	10
FS8BC (Pwt-dnaA; nr 4 from left)	7212	NA	NA	2039	NA	NA	NA	1	1000	POE	10	5	5	5	10
FS8BC (Pwt-dnaA; nr 5 from left)	7924	NA	NA	2403	NA	NA	NA	1	1000	POE	10	5	5	5	10
FS5BC (PJ23106-dnaA; nr 6 from left)	7983	NA	NA	5001	NA	NA	NA	3	1000	POE	10	5	5	5	12
FS8BC (PJ23106-dnaA; nr 7 from left)	4186	NA	NA	786	NA	NA	NA	3	1000	POE	10	5	5	5	12
FS8BC (PJ23106-dnaA; nr 8 from left)	7495	NA	NA	1888	NA	NA	NA	1	1000	POE	10	5	5	5	12
FS8BC (PJ23106-dnaA; nr 9 from left)	8110	NA	NA	3963	NA	NA	NA	3	1000	POE	10	5	5	5	12
FS8BC (PJ23106-dnaA; nr 10 from left)	8556	NA	NA	5204	NA	NA	NA	3	1000	POE	10	5	5	5	12
FS8BC (PJ23106-dnaA; nr 11 from left)	5471	NA	NA	1466	NA	NA	NA	2	1000	POE	10	5	5	5	12
FS8BC (PJ23106-dnaA; nr 12 from left)	8900	NA	NA	5607	NA	NA	NA	3	1000	POE	10	5	5	5	12
FS8BC (PJ23106-dnaA; nr 13 from left)	8384	NA	NA	4297	NA	NA	NA	1	1000	POE	10	5	5	5	12
FS8BC (PJ23106-dnaA; nr 14 from left)	10198	NA	NA	6345	NA	NA	NA	3	1000	POE	10	5	5	5	12
FS8BC (PJ23106-dnaA; nr 15 from left)	9154	NA	NA	3983	NA	NA	NA	1	1000	POE	10	5	5	5	12
FS8BC (PJ23106-dnaA)	7983	NA	NA	5001	NA	NA	NA	3	1000	POE	10	5	5	5	12
FS8BC (Pwt-dnaA ΔDARS1)	6761	NA	NA	4970	NA	NA	NA	2	1000	POE	10	5	5	5	1
FS8BC (Pwt-dnaA ΔDARS2)	5189	NA	NA	2703	NA	NA	NA	1	1000	POE	10	5	5	5	1
FS8BC (Pwt-dnaA ΔdatA)	6734	NA	NA	2520	NA	NA	NA	1	1000	POE	10	5	5	5	1
FS8BC (Pwt-dnaA ΔDARS1 ΔDARS2 ΔdatA)	4474	NA	NA	2555	NA	NA	NA	1	1000	POE	10	5	5	5	1
FS8BC (Pwt-dnaA)	8348	NA	NA	3973	NA	NA	NA	3	1000	POE	10	5	5	5	10
FS8BC (PJ23106-dnaA ΔDARS1)	4209	NA	NA	2210	NA	NA	NA	3	1000	POE	10	5	5	5	1
FS8BC (PJ23106-dnaA ΔDARS2)	6168	NA	NA	3039	NA	NA	NA	1	1000	POE	10	5	5	5	1
FS8BC (PJ23106-dnaA ΔdatA)	8087	NA	NA	2660	NA	NA	NA	3	1000	POE	10	5	5	5	1
FS8BC (PJ23106-dnaA ΔDARS1 ΔDARS2)	6385	NA	NA	3106	NA	NA	NA	3	1000	POE	10	5	5	5	1
FS8BC (PJ23106-dnaA ΔDARS1 ΔdatA)	4623	NA	NA	1550	NA	NA	NA	2	1000	POE	10	5	5	5	1
FS8BC (PJ23106-dnaA ΔDARS2 ΔdatA)	8217	NA	NA	4981	NA	NA	NA	3	1000	POE	10	5	5	5	1
FS8BC (PJ23106-dnaA ΔDARS1 ΔDARS2 ΔdatA)	7792	NA	NA	4655	NA	NA	NA	3	1000	POE	10	5	5	5	1
FS8BC (PJ23106-dnaA ΔdiaA)	6986	NA	NA	3606	NA	NA	NA	3	1000	POE	10	5	5	5	1
FS8BC (PJ23106-dnaA ΔdiaA ΔDARS2 ΔdatA)	7792	NA	NA	1883	NA	NA	NA	1	1000	POE	10	5	5	5	1
FS9A (0 ng in wt)	13773	NA	NA	NA	NA	NA	NA	2	1000	Unet	10	5	5	NA	1
FS9A (0 ng in ΔDARS1 ΔDARS2)	7760	NA	NA	NA	NA	NA	NA	2	1000	Unet	10	5	5	NA	1
FS9A (0.5 ng in wt)	7109	NA	NA	NA	NA	NA	NA	2	1000	Unet	10	5	5	NA	1
FS9A (0.5 ng in ΔDARS1 ΔDARS2)	6309	NA	NA	NA	NA	NA	NA	2	1000	Unet	10	5	5	NA	1
FS9A (1 ng in wt)	6696	NA	NA	NA	NA	NA	NA	2	1000	Unet	10	5	5	NA	3
FS9A (1 ng in ΔDARS1 ΔDARS2)	4293	NA	NA	NA	NA	NA	NA	2	1000	Unet	10	5	5	NA	3
FS9A (1 ng in wt)	5581	NA	NA	NA	NA	NA	NA	2	1000	Unet	10	5	5	NA	3
FS9A (1 ng in ΔDARS1 ΔDARS2)	4334	NA	NA	NA	NA	NA	NA	2	1000	Unet	10	5	5	NA	3
FS9A (1 ng in ΔDARS1 ΔDARS2)	5942	NA	NA	NA	NA	NA	NA	2	1000	Unet	10	5	5	NA	3
FS9A (1 ng in ΔDARS1 ΔDARS2 no repr.)	7973	NA	NA	NA	NA	NA	NA	2	1000	Unet	10	5	5	NA	1
TS2 (acetate)	11389	NA	NA	4391	NA	NA	NA	5	875	Unet	40	20	20	20	2
TS2 (acetate, repeat)	10754	NA	NA	3407	NA	NA	NA	5	875	Unet	40	20	20	20	2
TS2 (lactose)	23112	NA	NA	7274	NA	NA	NA	5	875	Unet	10	5	20	20	1
TS2 (lactose + low AA)	34728	NA	NA	12596	NA	NA	NA	5	1000	Unet	10	5	5	20	3
TS2 (lactose + low AA, repeat)	28868	NA	NA	10616	NA	NA	NA	5	1000	Unet	10	5	5	20	3
TS2 (succinate + AA)	39297	NA	NA	21764	NA	NA	NA	5	1000	Unet	10	5	5	20	2
TS2 (mannose + AA)	21092	NA	NA	8054	NA	NA	NA	5	1000	Unet	10	5	5	20	2
TS2 (gluconate + AA)	28670	NA	NA	8020	NA	NA	NA	5	1125	Unet	10	5	5	20	1
TS2 (glucose + AA)	14785	NA	NA	NA	NA	NA	NA	5	1250	Unet	10	5	5	NA	1
TS2 (RDM)	11078	NA	NA	NA	NA	NA	NA	5	1250	Unet	6.67	3.33	3.33	NA	1
TS3 (acetate), init/init	NA	NA	NA	NA	NA	NA	826	5	875	Unet	40	40	4	20	2
TS3 (acetate), birth/init	NA	NA	NA	NA	NA	NA	959	5	875	Unet	40	40	4	20	2
TS3 (acetate), init/div	NA	NA	NA	NA	NA	NA	950	5	875	Unet	40	40	4	20	2
TS3 (acetate), birth/ter	NA	NA	NA	NA	NA	NA	926	5	875	Unet	40	40	4	20	2
TS3 (acetate), ter/div	NA	NA	NA	NA	NA	NA	856	5	875	Unet	40	40	4	20	2
TS3 (acetate), div/div & growth/growth	NA	NA	NA	NA	NA	NA	6684	5	875	Unet	40	20	20	NA	2
TS3 (lactose), init/init	NA	NA	NA	NA	NA	NA	367	5	875	Unet	10	10	1	5	1
TS3 (lactose), birth/init	NA	NA	NA	NA	NA	NA	428	5	875	Unet	10	10	1	5	1
TS3 (lactose), init/div	NA	NA	NA	NA	NA	NA	446	5	875	Unet	10	10	1	5	1
TS3 (lactose), birth/ter	NA	NA	NA	NA	NA	NA	428	5	875	Unet	10	10	1	5	1
TS3 (lactose), ter/div	NA	NA	NA	NA	NA	NA	406	5	875	Unet	10	10	1	5	1
TS3 (lactose), div/div & growth/growth	NA	NA	NA	NA	NA	NA	16468	5	1000	Unet	10	5	5	NA	1
TS3 (lactose + low AA), init/init	NA	NA	NA	NA	NA	NA	692	5	1000	Unet	10	10	1	5	3
TS3 (lactose + low AA), birth/init	NA	NA	NA	NA	NA	NA	1520	5	1000	Unet	10	10	1	5	3
TS3 (lactose + low AA), init/div	NA	NA	NA	NA	NA	NA	1977	5	1000	Unet	10	10	1	5	3
TS3 (lactose + low AA), birth/ter	NA	NA	NA	NA	NA	NA	1725	5	1000	Unet	10	10	1	5	3
TS3 (lactose + low AA), ter/div	NA	NA	NA	NA	NA	NA	1252	5	1000	Unet	10	10	1	5	3
TS3 (lactose + low AA), div/div & growth/growth	NA	NA	NA	NA	NA	NA	28139	5	1000	Unet	10	5	5	NA	3
TS3 (succinate + AA), init/init	NA	NA	NA	NA	NA	NA	1659	5	1000	Unet	10	10	1	5	2
TS3 (succinate + AA), birth/init	NA	NA	NA	NA	NA	NA	4075	5	1000	Unet	10	10	1	5	2
TS3 (succinate + AA), init/div	NA	NA	NA	NA	NA	NA	4269	5	1000	Unet	10	10	1	5	2
TS3 (succinate + AA), birth/ter	NA	NA	NA	NA	NA	NA	2480	5	1000	Unet	10	10	1	5	2
TS3 (succinate + AA), ter/div	NA	NA	NA	NA	NA	NA	1743	5	1000	Unet	10	10	1	5	2
TS3 (succinate + AA), div/div & growth/growth	NA	NA	NA	NA	NA	NA	23346	5	1000	Unet	10	5	5	NA	2
TS3 (mannose + AA), init/init	NA	NA	NA	NA	NA	NA	683	5	1000	Unet	10	10	1	5	2
TS3 (mannose + AA), birth/init	NA	NA	NA	NA	NA	NA	1599	5	1000	Unet	10	10	1	5	2
TS3 (mannose + AA), init/div	NA	NA	NA	NA	NA	NA	1541	5	1000	Unet	10	10	1	5	2
TS3 (mannose + AA), birth/ter	NA	NA	NA	NA	NA	NA	911	5	1000	Unet	10	10	1	5	2
TS3 (mannose + AA), ter/div	NA	NA	NA	NA	NA	NA	564	5	1000	Unet	10	10	1	5	2
TS3 (mannose + AA), div/div & growth/growth	NA	NA	NA	NA	NA	NA	10509	5	1000	Unet	10	5	5	NA	2
TS3 (acetate, repeat), init/init	NA	NA	NA	NA	NA	NA	604	5	875	Unet	40	40	4	20	2
TS3 (acetate, repeat), birth/init	NA	NA	NA	NA	NA	NA	683	5	875	Unet	40	40	4	20	2
TS3 (acetate, repeat). init/div	NA	NA	NA	NA	NA	NA	682	5	875	Unet	40	40	4	20	2
TS3 (acetate, repeat), birth/ter	NA	NA	NA	NA	NA	NA	654	5	875	Unet	40	40	4	20	2
TS3 (acetate, repeat), ter/div	NA	NA	NA	NA	NA	NA	632	5	875	Unet	40	40	4	20	2
TS3 (acetate, repeat), div/div & growth/growth	NA	NA	NA	NA	NA	NA	5176	5	875	Unet	40	20	20	NA	2
TS3 (lactose + low AA, repeat), init/init	NA	NA	NA	NA	NA	NA	310	5	1000	Unet	10	10	1	5	3
TS3 (lactose + low AA, repeat), birth/init	NA	NA	NA	NA	NA	NA	646	5	1000	Unet	10	10	1	5	3
TS3 (lactose + low AA, repeat), init/div	NA	NA	NA	NA	NA	NA	1028	5	1000	Unet	10	10	1	5	3
TS3 (lactose + low AA, repeat), birth/ter	NA	NA	NA	NA	NA	NA	782	5	1000	Unet	10	10	1	5	3
TS3 (lactose + low AA, repeat), ter/div	NA	NA	NA	NA	NA	NA	844	5	1000	Unet	10	10	1	5	3
TS3 (lactose + low AA, repeat), div/div & growth/growth	NA	NA	NA	NA	NA	NA	16190	5	1000	Unet	10	5	5	NA	3
TS3 (succinate + AA, repeat), init/init	NA	NA	NA	NA	NA	NA	446	4	1000	Unet	10	10	2	5	2
TS3 (succinate + AA, repeat), birth/init	NA	NA	NA	NA	NA	NA	1384	4	1000	Unet	10	10	2	5	2
TS3 (succinate + AA, repeat), init/div	NA	NA	NA	NA	NA	NA	1379	4	1000	Unet	10	10	2	5	2
TS3 (succinate + AA, repeat), birth/ter	NA	NA	NA	NA	NA	NA	775	4	1000	Unet	10	10	2	5	2
TS3 (succinate + AA, repeat), ter/div	NA	NA	NA	NA	NA	NA	580	4	1000	Unet	10	10	2	5	2
TS3 (succinate + AA, repeat), div/div & growth/growth	NA	NA	NA	NA	NA	NA	6337	4	1000	Unet	10	5	5	NA	2
TS3 (mannose + AA, repeat), init/init	NA	NA	NA	NA	NA	NA	495	4	1000	Unet	10	10	2	5	2
TS3 (mannose + AA, repeat), birth/init	NA	NA	NA	NA	NA	NA	1425	4	1000	Unet	10	10	2	5	2
TS3 (mannose + AA, repeat), init/div	NA	NA	NA	NA	NA	NA	1407	4	1000	Unet	10	10	2	5	2
TS3 (mannose + AA, repeat), birth/ter	NA	NA	NA	NA	NA	NA	942	4	1000	Unet	10	10	2	5	2
TS3 (mannose + AA, repeat), ter/div	NA	NA	NA	NA	NA	NA	672	4	1000	Unet	10	10	2	5	2
TS3 (mannose + AA, repeat), div/div & growth/growth	NA	NA	NA	NA	NA	NA	6572	4	1000	Unet	10	5	5	NA	2
TS4 (Pwt-dnaA; rep. 1)	8348	NA	NA	3973	NA	NA	NA	3	1000	POE	10	5	5	5	10
TS4 (Pwt-dnaA; rep. 2)	7759	NA	NA	3356	NA	NA	NA	2	1000	POE	10	5	5	5	10
TS4 (Pwt-dnaA; rep. 3)	6066	NA	NA	1950	NA	NA	NA	1	1000	POE	10	5	5	5	10
TS4 (Pwt-dnaA; rep. 4)	7212	NA	NA	2039	NA	NA	NA	1	1000	POE	10	5	5	5	10
TS4 (Pwt-dnaA; rep. 5)	7924	NA	NA	2403	NA	NA	NA	1	1000	POE	10	5	5	5	10
TS4 (Pwt-dnaA; rep. 6)	6926	NA	NA	2721	NA	NA	NA	2	1000	POE	10	5	5	5	10
TS4 (Pwt-dnaA; rep. 7)	11702	NA	NA	7744	NA	NA	NA	1	1000	POE	10	5	5	5	10
TS4 (PJ23106-dnaA; rep. 1)	7983	NA	NA	5001	NA	NA	NA	3	1000	POE	10	5	5	5	12
TS4 (PJ23106-dnaA; rep. 2)	4186	NA	NA	786	NA	NA	NA	3	1000	POE	10	5	5	5	12
TS4 (PJ23106-dnaA; rep. 3)	7495	NA	NA	1888	NA	NA	NA	1	1000	POE	10	5	5	5	12
TS4 (PJ23106-dnaA; rep. 4)	8110	NA	NA	3963	NA	NA	NA	3	1000	POE	10	5	5	5	12
TS4 (PJ23106-dnaA; rep. 5)	8556	NA	NA	5204	NA	NA	NA	3	1000	POE	10	5	5	5	12
TS4 (PJ23106-dnaA; rep. 6)	5471	NA	NA	1466	NA	NA	NA	2	1000	POE	10	5	5	5	12
TS4 (PJ23106-dnaA; rep. 7)	8900	NA	NA	5607	NA	NA	NA	3	1000	POE	10	5	5	5	12
TS4 (PJ23106-dnaA; rep. 8)	8384	NA	NA	4297	NA	NA	NA	1	1000	POE	10	5	5	5	12
TS4 (PJ23106-dnaA; rep. 9)	10198	NA	NA	6345	NA	NA	NA	3	1000	POE	10	5	5	5	12
TS4 (PJ23106-dnaA; rep. 10)	9154	NA	NA	3983	NA	NA	NA	1	1000	POE	10	5	5	5	12
TS4 (PJ23106-dnaA; rep. 11)	5408	NA	NA	3254	NA	NA	NA	3	1000	POE	10	5	5	5	12
TS4 (PJ23106-dnaA; rep. 12)	8089	NA	NA	3326	NA	NA	NA	3	1000	POE	10	5	5	5	12
a This is a composite plot consisting of 11078 cells from each of the experiments in Figure 2D (8 × 11078 = 86624)
