# Supplementary material for: Regulatory elements coordinating initiation of chromosome replication to the Escherichia coli cell cycle
Source: Proc Natl Acad Sci U S A. 2023 May 23;120(22):e2213795120. doi: 10.1073/pnas.2213795120 (PMC10235992; doi:10.1073/pnas.2213795120)
Supplement: Supplementary file 3 — Dataset S02 (XLSX) [file pnas.2213795120.sd02.xlsx]

## Sheet: Dataset S2
Usage	Method	Primer name	Primer 3' -5'	Reference (SI)
RT-qPCR dnaA	qPCR	dnaA2_f	GATGAGTTACCAGCCACAGAA	this study
RT-qPCR dnaA	qPCR	dnaA2_r	CGTACCCAATCGAGGACAAA	this study
RT-qPCR dnaA	qPCR	cysG_f	TTGTCGGCGGTGGTGATGTC	(23)
RT-qPCR dnaA	qPCR	cysG_r	ATGCGGTGAACTGTGGAATAAACG	(23)
ori/ter ratios	qPCR	ori 3_f	GAGAATATGGCGTACCAGCA	(21)
ori/ter ratios	qPCR	ori 3_r	AAGACGCAGGTATTTCGCTT	(21)
ori/ter ratios	qPCR	ter 14_f	GTCATCGGTCAGCGTTAGGT	(21)
ori/ter ratios	qPCR	ter 14_r	GGTGAATCCTGTCGATGGTC	(21)
deletions	λ red DIRexa	cat_midF	CGACGATTTCCGGCAGTTTC	(7)
deletions	λ red DIRexa	cat_midR2	GCCGACATGGAAGCCATCAC	(7)
deletions	λ red DIRexa	ΔDARS1_DIRex_P1	GGGAATTGCCCAGGCGGCGGGGGATAGGGGCTGGAGACAGGAGTTAGAAAACACGGTGTAGGCTGGAGCTGCTTC	this study
deletions	λ red DIRexa	ΔDARS1_DIRex_P2	AAGCCGCGTATTCTCTCGCTTGCCTCGTGTTTTCTAACTCCTGTCTCCAGCCCCTGTGTAGGCTGGAGCTGCTTC	this study
deletions	λ red	ΔDARS2::Acatsac1_f	TGTGCAGAGTTATAAACAGAGGAAGGGGTGGATAGCCGTTGTGTAGGCTGGAGCTGCTTC	this study
deletions	λ red	ΔDARS2::Acatsac1_r	ATTCAGAATGCTCCGGGTTTTCCCGTAGTAATTCCGTAGACATATGAATATCCTCCTTAGTTCC	this study
deletions	λ red	ΔDARS2_oligo_cure_Acatsac1	AGGGTTACCGCGTGACGCCTGATTCATCCACAGCTCTCTGTTTACAAGAGTTTGTCAGAGACAACAAAAA	this study
deletions	λ red DIRexa	ΔDARS2_DIRex_P1	GTGCAGAGTTATAAACAGAGGAAGGGGTGGATAGCCGTTTCTACGGAATTACTACGTGTAGGCTGGAGCTGCTTC	this study
deletions	λ red DIRexa	ΔDARS2_DIRex_P2	TATTCAGAATGCTCCGGGTTTTCCCGTAGTAATTCCGTAGAAACGGCTATCCACCGTGTAGGCTGGAGCTGCTTC	this study
deletions	λ red	ΔdatA::Acatsac1_f	GCTGGTTTTTGTTGTCTCTGACAAACTCTTGTAAACAGAGGTGTAGGCTGGAGCTGCTTC	this study
deletions	λ red	ΔdatA::Acatsac1_r	GAAAAAGGGTTACCGCGTGACGCCTGATTCATCCACAGCTCATATGAATATCCTCCTTAGTTCC	this study
deletions	λ red	ΔdatA_oligo_cure_Acatsac1	AGGGTTACCGCGTGACGCCTGATTCATCCACAGCTCTCTGTTTACAAGAGTTTGTCAGAGACAACAAAAA	this study
deletions	λ red DUP-inb	Dupin_over_ΔdatA_f	CTAATGCTACGGCGATATTACGCAGCCAACGCAGGTGACCGTGTAGGCTGGAGCTGCTTC	this study
deletions	λ red DUP-inb	Dupin_over_ΔdatA_r	AGACTCGAACTCGCGACCCCGACCTTGGCAAGGTCGTGCTCATATGAATATCCTCCTTAGTTCC	this study
deletions	λ red	Δhda::kanR_f	AGACAAATAATGTACCGACCGGGCAGTGTTGCTGCCCGGTGCAAGGGCTGCTAAAGGAAG	this study
deletions	λ red	Δhda::kanR_r	TCGCGCCGCATCCGACAATAAACACCTTATCTACAACTTCTTTTGAAGCTGGGGTGGGCG	this study
constitutively expressed dnaA	λ red	Acatsac1_to_galK_f	AGTCAGCGATATCCATTTTCGCGAATCCGGAGTGTAAGAACATATGAATATCCTCCTTAGTTCC	this study
constitutively expressed dnaA	λ red	Acatsac1_to_galK_r	GACCATCGGGTGCCAGTGCGGGAGTTTCGGTGTAGGCTGGAGCTGCTTCTTCAGCACTGTGTGTAGGCTGGAGCTGCTTC	this study
constitutively expressed dnaA	λ red	J23106-dnaA_to_galK_f	AGTCAGCGATATCCATTTTCGCGAATCCGGAGTGTAAGAATTTACGGCTAGCTCAGTCCTAGGTATAGTGCTAGCTCCCGATCGTTTTGCAGGATC	this study
constitutively expressed dnaA	λ red	Acatsac1_to_dnaA_f	TGGTCATTAAATTTTCCAATATGCGGCGTAAATCGTGCCCCATATGAATATCCTCCTTAGTTCC	this study
constitutively expressed dnaA	λ red	Acatsac1_to_dnaA_r	TTTGATATCGTGGCTCTCTTCACGCAACTGCTCGATCTTAGTGTAGGCTGGAGCTGCTTC	this study
constitutively expressed dnaA	λ red	oligo_cure_ΔdnaA::Acatsac1	ATTAAATTTTCCAATATGCGGCGTAAATCGTGCCCTTTACGGCTAGCTCAGTCCTAGGTATAGTGCTAGCTAAGATCGAGCAGTTGCGTGAAGAGAGCCACGATA	this study
IPTG inducible DnaA	λ red	INS_Acatsac1_close_to_plac_F	GAAGGCGAAGCGGCATGCATTTACGTTGACACCATCGAATGTGTAGGCTGGAGCTGCTTC	this study
IPTG inducible DnaA	λ red	INS_Acatsac1_close_to_plac_R	CGGCCACCAGAATAGCCTGCGATTCAACCCCTTCTTCGATCATATGAATATCCTCCTTAGTTCC	this study
IPTG inducible DnaA	λ red	kanR_to_lac_and_synth_mcerulean_f	TGGCATCACGCATGGCATGGATGAGCTGTATAAATAATAAGTGTAGGCTGGAGCTGCTTC	this study
IPTG inducible DnaA	λ red	kanR_to_lac_and_synth_mcerulean_r	TAGGCCTGATAAGCGCAGCGTATCAGGCAATTTTTATAATATGGGAATTAGCCATGGTCC	this study
IPTG inducible DnaA	λ red	synth_part_of_lacZ_dnaA_mceruleanc	ACAGTTGCGCAGCCTGAATGGCGAATGGCGCTTTGCCTGGTTTCCGGCACCAGAAGCGGTGCCGGAAAGCTGGCTGGAGTGCGATCTTCCTGAGGCCGATACTGTCGTCGTCCCCTCAAACTGGCAGATGCACGGTTACGATGCGCCCATCTACACCAACGTGACCTATCCCATTACGGTCAATCCGCCGTTTGTTCCCACGGAGAATCCGACGGGTTGTTACTCGCTCACATTTAATGTTTTAACTAACTAAGTTCGAGTGGAGTCCGCCGTGTCACTTTCGCTTTGGCAGCAGTGTCTTGCCCGATTGCAGGATGAGTTACCAGCCACAGAATTCAGTATGTGGATACGCCCATTGCAGGCGGAACTGAGCGATAACACGCTGGCCCTGTACGCGCC…	this study
IPTG inducible DnaA	λ red	Acatsac1_mutation_fix_dnaA_f	CGTCGGCCTTTTTCATCAGGATCGCCACACGGGTTTCCAGCATATGAATATCCTCCTTAGTTCC	this study
IPTG inducible DnaA	λ red	Acatsac1_mutation_fix_dnaA_r	GGCCACCAAACGCATCGCCAATCTCCGGCAGACTGTGGTTCATATGAATATCCTCCTTAGTTCC	this study
IPTG inducible DnaA	λ red	exchange_dnaA::Acatsac1_for_dnaA_f	ATATCGTGGCTCTCTTCAC	this study
IPTG inducible DnaA	λ red	exchange_dnaA::Acatsac1_for_dnaA_r	CGTGTCACTTTCGCTTTG	this study
parS/parB terminus tag	λ red	parS-cat_to_ydbL_f	GAGCTGCTTGAAACTCGTAGCGATCTTTTCTGAGGTGATGTTTTCACCACGCCAATTTCA	this study
parS/parB terminus tag	λ red	parS-cat_to_ydbL_r	CGCCTGTAGCGCAGCTTCACTTTCTGTTTCAGAAAGTGCCGTGTAGGCTGGAGCTGCTTC	this study
a SI Reference (7)
b SI Reference (28)
c the synthesis caused the dnaA(G265T; Ala89Ser) mutation. The primers served to fix this.
